# Supplementary material for: Patterns of Variation at Ustilago maydis Virulence Clusters 2A and 19A Largely Reflect the Demographic History of Its Populations
Source: PLoS One. 2014 Jun 2;9(6):e98837. doi: 10.1371/journal.pone.0098837 (PMC4041787; doi:10.1371/journal.pone.0098837)
Supplement: Table S2 — Summary of sequence analyses. N: number of analysed U. maydis strains; haplotypes: number of haplotypes in the dataset; length: sequence length of complete genes in bp; sequenced: number of sequenced basepairs; SNPs: single nucleotide polymorphisms; nonsyn: non-synonymous mutations; syn: synonymous mutations; π (JC): nucleotide diversity calculated with DnaSP v4.0 applying the Jukes Cantor correction; TajD: Tajima's D summary statistics and corresponding probability value (SigTajD); FuLiD*: Fu & Li's D* summary statistics and corresponding probability value (SigLiD*); FuLiF*: Fu & Li's F* summary statistics and corresponding probability value (SigF*); #: p-value <0.05, *: p-value <0.01; NA: not available; NS: not significant. (XLS) [file pone.0098837.s004.xls]

## Sheet: summary
Gene	cluster	secreted? (TargetP)	N	length in bp	sequenced length in bp	G+C content	haplo- types	haplotype diversity	VarHd	SNPs	non-syn	syn	π	TajimaD	SigTajD	FuLiD*	SigLiD*	FuLiF*	SigF*	FuFs	MUMDB prediction (11.08.2013)
um01233	2A	-	13	1479	1059	0.5893	4	0.679	0.01246	3	0	3	0.000872	-0.1428	NS	0.0491	NS	0	NS	-0.687	probable 3-phosphoglycerate dehydrogenase
um01234	2A	+	13	1326	1326	0.5179	7	0.91	0.00235	12	8	4	0.003387	0.6548	NS	0.7656	NS	0.8401	NS	-0.024	putative protein
um01235	2A	+	13	1725	1725	0.5028	8	0.885	0.00488	12	10	2	0.001992	-0.4551	NS	0.0662	NS	-0.0816	NS	-1.795	conserved hypothetical Ustilago-specific protein
um01236	2A	+	13	1926	1926	0.5191	4	0.731	0.00619	9	3	6	0.00229	2.0511	*	0.9562	NS	1.4174	NS	3.461	conserved hypothetical Ustilago-specific protein
um01237	2A	+	13	1902	1902	0.5116	9	0.936	0.00257	15	10	5	0.002143	-0.6539	NS	-0.2197	NS	-0.3823	NS	-2.423	conserved hypothetical Ustilago-specific protein
um01238	2A	+	13	921	921	0.5086	6	0.821	0.00668	9	6	3	0.003341	0.24	NS	0.0633	NS	0.1251	NS	-0.022	conserved hypothetical Ustilago-specific protein
um01239	2A	+	13	852	852	0.5153	6	0.846	0.00421	11	6	5	0.005387	1.1917	NS	1.0703	NS	1.2573	NS	1.04	conserved hypothetical Ustilago-specific protein
um01240	2A	+	13	840	840	0.5126	5	0.692	0.0141	4	2	2	0.001526	-0.0183	NS	-0.5093	NS	-0.4348	NS	-1.139	conserved hypothetical Ustilago-specific protein
um01241	2A	+	13	630	630	0.5143	2	0.513	0.00675	1	-	-	0.000814	1.3005	NS	0.7323	NS	0.9874	NS	1.151	hypothetical protein
um01241 exon	2A	+	13	534	534	0.5225	1	0	0	0	0	0	0	NA	NA	NA	NA	NA	NA	NA	hypothetical protein
um01241 intron	2A	-	13	96	96	0.4688	2	0.513	0.00675	1	-	-	0.005342	1.3005	NS	0.7323	NS	0.9874	NS	1.151	hypothetical protein
um01242	2A	-	13	2118	2085	0.5452	8	0.923	0.0025	8	2	6	0.00123	-0.0208	NS	0.8822	NS	0.7356	NS	-2.743	related to SRP101 - signal recognition particle receptor α chain
um10552	19A	-	10	2388	402	0.5336	3	0.644	0.01025	2	2	0	0.001824	0.1203	NS	-0.2802	NS	-0.2046	NS	-0.101	related to Prolyl-endopeptidase
um10705	19A	-	10	1119	598	0.507	2	0.533	0.0089	2	0	2	0.0039	1.64	NS	1.03	NS	1.31	NS	2.338	Cdk cyclin-dependent kinase 1
um10705 exon	19A	-	10	897	414	0.4946	2	0.533	0.00896	1	0	1	0.003194	1.3027	NS	0.8042	NS	1.026	NS	1.029	Cdk cyclin-dependent kinase 1
um10705 intron	19A	-	10	222	184	0.5327	2	0.533	0.00896	1	-	-	0.0051	1.3	NS	0.801	NS	1.026	NS	1.03	Cdk cyclin-dependent kinase 1
um05290	19A	+	10	1698	390	0.5185	2	0.533	0.00896	4	1	3	0.00547	1.9534	#	1.2391	NS	1.5821	#	4.192	putative protein
um05291	19A	-	10	1002	393	0.5623	1	0	0	0	0	0	0	NA	NA	NA	NA	NA	NA	NA	Npi4 conserved hypothetical protein
um05292	19A	-	10	3894	390	0.5326	3	0.6	0.01704	3	1	2	0.002913	0.2473	NS	0.1746	NS	0.2149	NS	0.723	related to DigA protein
um05293	19A	-	10	2400	459	0.5338	2	0.533	0.00896	2	0	2	0.002324	1.6415	NS	1.0262	NS	1.3097	NS	2.338	probable oligosaccharyltransferase
um05294	19A	+	10	615	417	0.5484	4	0.733	0.01437	5	3	2	0.004636	0.3764	NS	0.6381	NS	0.6433	NS	0.517	conserved hypothetical Ustilago-specific protein
um05295	19A	+	10	630	420	0.5221	2	0.467	0.01736	1	1	0	0.001111	0.8198	NS	0.8042	NS	0.8978	NS	0.818	conserved hypothetical Ustilago-specific protein
um12302	19A	+	10	555	372	0.5194	2	0.533	0.00896	3	1	2	0.004301	1.8305	#	1.1542	NS	1.4734	#	3.338	conserved hypothetical Ustilago-specific protein
um10553	19A	+	10	645	645	0.5405	7	0.91	0.01704	8	5	3	0.0047	0.26	NS	-0.2802	NS	-0.2046	NS	-0.101	conserved hypothetical Ustilago-specific protein
um10554	19A	+	10	582	582	0.4911	4	0.733	0.01437	6	4	2	0.0035	-0.1925	NS	0.2037	NS	0.1194	NS	0.617	conserved hypothetical Ustilago-specific protein
um05299	19A	+	10	705	471	0.5104	4	0.711	0.0138	4	2	2	0.003114	0.1432	NS	-0.3383	NS	-0.2472	NS	-0.077	conserved hypothetical Ustilago-specific protein
um05300	19A	+	10	657	432	0.5113	3	0.6	0.01704	3	2	1	0.002932	0.6996	NS	0.1746	NS	0.3376	NS	0.949	conserved hypothetical Ustilago-specific protein
um05301	19A	+	10	756	510	0.5024	4	0.711	0.0138	10	8	2	0.004584	-1.5066	NS	-1.8792	#	-2.0098	#	0.942	conserved hypothetical Ustilago-specific protein
um05302	19A	+	10	624	504	0.4907	3	0.644	0.01025	3	2	1	0.001896	-0.3559	NS	-0.8049	NS	-0.7776	NS	0.39	hypothetical protein
um05303	19A	+	10	582	384	0.4911	3	0.622	0.01913	5	2	3	0.006481	1.6368	NS	1.3001	#	1.5495	#	2.557	hypothetical protein
um10555	19A	+	10	603	405	0.4955	3	0.511	0.027	2	2	0	0.001379	-0.691	NS	-0.2802	NS	-0.4229	NS	-0.594	conserved hypothetical protein
um05305	19A	+	10	684	456	0.5046	3	0.378	0.03286	2	2	0	0.000877	-1.4009	NS	-1.5866	NS	-1.719	NS	-1.164	conserved hypothetical Ustilago-specific protein
um05306	19A	+	10	864	588	0.4939	4	0.644	0.02305	3	3	0	0.001587	-0.4313	NS	-0.8049	NS	-0.7981	NS	-1.02	conserved hypothetical Ustilago-specific protein
um10556	19A	+	10	885	525	0.4796	2	0.2	0.02376	4	1	3	0.001524	-1.6671	#	-1.9158	#	-2.0765	#	1.744	hypothetical protein
um10556 exon	19A	+	10	795	525	0.4796	2	0.2	0.02376	4	1	3	0.001524	-1.6671	#	-1.9158	#	-2.0765	#	1.744	hypothetical protein
um10556 intron	19A	+	10	90	0	NA	NA	NA	NA	NA	-	-	NA	NA	NA	NA	NA	NA	NA	NA	hypothetical protein
um05308	19A	+	10	729	492	0.5096	2	0.467	0.01736	1	0	1	0.000949	0.8198	NS	0.8042	NS	0.8978	NS	0.818	hypothetical protein
um05309	19A	+	10	588	387	0.5148	3	0.733	0.00584	2	2	0	0.002418	1.033	NS	1.0262	NS	1.146	NS	0.345	conserved hypothetical Ustilago-specific protein
um05310	19A	+	10	588	399	0.5101	3	0.378	0.03286	3	1	2	0.001508	-1.5622	#	-1.7844	NS	-1.9338	NS	-0.459	conserved hypothetical Ustilago-specific protein
um05311	19A	+	10	663	408	0.486	5	0.8	0.01003	4	4	0	0.002832	-0.7016	NS	-1.1271	NS	-1.1454	NS	-1.896	conserved hypothetical Ustilago-specific protein
um05312	19A	+	10	549	351	0.5356	1	0	0	0	0	0	0	NA	NA	NA	NA	NA	NA	NA	conserved hypothetical Ustilago-specific protein
um05313	19A	-	10	1525	357	0.6115	2	0.467	0.01736	2	1	1	0.002614	1.033	NS	1.0262	NS	1.146	NS	2.052	hypothetical protein
um05313 exon	19A	-	10	1485	357	0.6115	2	0.467	0.01736	2	1	1	0.002614	1.033	NS	1.0262	NS	1.146	NS	2.052	hypothetical protein
um05313 intron	19A	-	10	40	0	NA	NA	NA	NA	NA	-	-	NA	NA	NA	NA	NA	NA	NA	NA	hypothetical protein
um05314	19A	+	10	597	405	0.5499	6	0.867	0.00723	7	0	7	0.006749	0.4432	NS	0.3767	NS	0.4413	NS	-1.041	conserved hypothetical Ustilago-specific protein
um10557	19A	+	10	543	363	0.5215	2	0.467	0.01736	1	0	1	0.001286	0.8198	NS	0.8042	NS	0.8978	NS	0.818	conserved hypothetical Ustilago-specific protein
um05316	19A	-	10	820	412	0.484	4	0.64	0.02305	3	-	-	0.0021	-0.6575	NS	-0.8049	NS	-0.859	NS	-1.176	related to transpoase pseudogene
um05317	19A	+	10	537	351	0.5046	3	0.511	0.027	2	2	0	0.001583	-0.691	NS	-0.2802	NS	-0.4229	NS	-0.594	conserved hypothetical Ustilago-specific protein
um05318	19A	+	10	552	363	0.5207	1	0	0	0	0	0	0	NA	NA	NA	NA	NA	NA	NA	hypothetical protein
um05319	19A	+	10	558	363	0.5344	1	0	0	0	0	0	0	NA	NA	NA	NA	NA	NA	NA	conserved hypothetical Ustilago-specific protein
um10558	19A	-	10	1609	580	0.554	2	0.33	0.024	1	0	1	0.0006	-0.1	NS	0.78	NS	0.63	NS	0.36	probable tubulin beta chain
um10558 exon	19A	-	10	1419	489	0.573	2	0.356	0.02532	1	0	1	0.000727	0.015	NS	0.8042	NS	0.684	NS	0.417	probable tubulin beta chain
um10558 intron	19A	-	10	190	91	0.4505	1	0	0	0	-	-	0	NA	NA	NA	NA	NA	NA	NA	probable tubulin beta chain
um10559	19A	-	10	2475	393	0.5344	3	0.711	0.0074	3	2	1	0.003619	1.2274	NS	1.1542	NS	1.3097	NS	1.194	conserved hypothetical protein
um05322	19A	-	10	387	267	0.512	2	0.53	0.009	1	0	1	0.002	1.3027	NS	0.8042	NS	1.026	NS	1.029	hypothetical protein
um05322 exon	19A	-	10	318	222	0.5207	2	0.533	0.00896	1	0	1	0.002402	1.3027	NS	0.8042	NS	1.026	NS	1.029	hypothetical protein
um05322 intron	19A	-	10	69	43	0.4651	1	0	0	0	-	-	0	NA	NA	NA	NA	NA	NA	NA	hypothetical protein
um10560	19A	-	10	1779	402	0.5265	2	0.556	0.00556	3	1	2	0.004209	2.0567	*	1.1542	NS	1.5348	#	3.451	conserved hypothetical protein
um10561	19A	-	10	4521	393	0.5471	1	0	0	0	0	0	0	NA	NA	NA	NA	NA	NA	NA	related to VPS10 domain-containing receptor SorCS1 precursor
um01987	-	+	17	552	552	0.5638	6	0.743	0.00791	9	4	5	0.006901	1.4132	NS	0.8955	NS	1.1971	NS	1.171	pep1
um03863	-	-	17	5325	624	0.5803	1	0	0	0	0	0	0	NA	NA	NA	NA	NA	NA	NA	rpb1
um00924	-	-	17	1380	969	0.5827	3	0.412	0.01836	3	1	2	0.000683	-0.7201	NS	1.0334	NS	0.6467	NS	0.198	ef1α
um02491	-	-	16	1433	863	0.555	5	0.775	0.0046	5	0	1	0.00187	0.1855	NS	0.458	NS	0.44155	NS	-0.265	gapdh
um02491 exon	-	-	16	1014	447	0.577	2	0.125	0.01133	1	0	1	0.00028	-1.1622	NS	-1.4529	NS	-1.5682	NS	-0.7	gapdh
um02491 intron	-	-	16	419	416	0.53	4	0.733	0.0045	4	-	-	0.0036	0.6779	NS	1.14	NS	1.16	NS	0.624	gapdh
