# Supplementary material for: Patterns of Variation at Ustilago maydis Virulence Clusters 2A and 19A Largely Reflect the Demographic History of Its Populations
Source: PLoS One. 2014 Jun 2;9(6):e98837. doi: 10.1371/journal.pone.0098837 (PMC4041787; doi:10.1371/journal.pone.0098837)
Supplement: Table S6 — Z-test statistics on rates of Pa and Ps. Codon-based test for neutral evolution averaged over all sequence pairs. The probability of rejecting the null hypothesis of strict-neutrality (Pa = Ps), positive selection (Pa > Ps) and purifying selection (Pa < Ps) is shown. Values of p less than 0.05 are considered significant at the 5% level. The test statistic (Pa - Ps) is shown in the Stat column. Pa and Ps are the numbers of synonymous and non-synonymous polymorphisms per site, respectively. The variance of the difference was computed using the bootstrap method (1,000 replicates). Analyses were conducted using the Nei-Gojobori method [52]. The analysis involved 13 and 10 coding sequences of cluster 2A and 19A, respectively. All positions with less than 95% site coverage were eliminated. Total amount of positions as amino acids in the final dataset is given in column “length in aa”. Evolutionary analyses were conducted in MEGA5 [53]. (XLS) [file pone.0098837.s008.xls]

## Sheet: Blatt 1 - Tabelle 1 - Tabelle 1
gene	stat	p-value	selection	length in aa
um01238	0.891	0.375	neutral	306
	0.864	0.195	positive
	-0.876	1.000	purifying
um01235	-0.215	0.830	neutral	555
	-0.210	1.000	positive
	0.200	0.421	purifying
um10553	-0.272	0.786	neutral	213
	-0.274	1.000	positive
	0.279	0.391	purifying
um10554	-0.075	0.940	neutral	193
	-0.076	1.000	positive
	0.080	0.468	purifying
um05301	-0.936	0.351	neutral	161
	-0.959	1.000	positive
	0.016	0.181	purifying
um10559	-1.223	0.224	neutral	130
	-1.242	1.000	positive
	1.279	0.102	purifying
um01237	0.584	0.561	neutral	610
	0.593	0.277	positive
	-0.583	1.000	purifying
um01234	-1.299	0.196	neutral	421
	-1.278	1.000	positive
	1.340	0.091	purifying
um05294	-0.189	0.850	neutral	137
	-0.202	1.000	positive
	0.192	0.424	purifying
um01239	-0.820	0.414	neutral	277
	-0.849	1.000	positive
	0.834	0.203	purifying
um05300	-0.533	0.595	neutral	138
	-0.555	1.000	positive
	0.542	0.294	purifying
um01240	-0.478	0.634	neutral	271
	-0.491	1.000	positive
	0.475	0.318	purifying
um05313	1.422	0.158	neutral	117
	1.350	0.090	positive
	-1.423	1.000	purifying
um05299	1.839	0.068	neutral	148
	1.857	0.033	positive
	-1.895	1.000	purifying
pep1	-0.124	0.901	neutral	171
	-0.127	1.000	positive
	0.129	0.449	purifying
um05303	0.098	0.922	neutral	118
	0.100	0.460	positive
	-0.094	1.000	purifying
um05292	1.663	0.099	neutral	124
	1.662	0.050	positive
	-1.701	1.000	purifying
um05302	1.556	0.122	neutral	161
	1.531	0.064	positive
	-1.531	1.000	purifying
um01236	0.661	0.510	neutral	622
	0.665	0.254	positive
	-0.645	1.000	purifying
um05310	-0.634	0.527	neutral	124
	-0.652	1.000	positive
	0.622	0.267	purifying
ef1a	-1.195	0.235	neutral	323
	-1.222	1.000	positive
	1.199	0.116	purifying
um12302	1.715	0.089	neutral	122
	1.814	0.036	positive
	-1.794	1.000	purifying
um10560	1.746	0.083	neutral	128
	1.739	0.042	positive
	-1.734	1.000	purifying
um05290	-0.301	0.764	neutral	124
	-0.299	1.000	positive
	0.304	0.381	purifying
um01242	0.274	0.785	neutral	680
	0.273	0.393	positive
	-0.281	1.000	purifying
um10556	2.044	0.043	neutral	164
	2.085	0.020	positive
	-2.069	1.000	purifying
um01233	1.774	0.079	neutral	344
	1.754	0.041	positive
	-1.810	1.000	purifying
